# Supplementary material for: Physical literacy assessment in adults: A systematic review
Source: PLoS One. 2023 Jul 14;18(7):e0288541. doi: 10.1371/journal.pone.0288541 (PMC10348568; doi:10.1371/journal.pone.0288541)
Supplement: S2 File — (CSV) [file pone.0288541.s002.csv]

ID	Authors	Year	Title	Publication_type	Language	Study_design	Age_group	Country	Setting_population	Setting	Population	PL definition	PL_definition_ref	Physical_literacy_domains_assessed	Instrument	Type_of_measurement	Measurement_used	Strengths_of_assessment_in_relation_to_PL	Limitations_of_assessment_in_relation_to_PL	Sample_size__gender_and_age	Validity and reliability	Staff_required	Equipment_required	Assessment_time	Assessment_administration_format_details
1	Arnett, Jesse	2017	Examining the relationships among university students' physical self-perceptions, motor skill proficiency, and physical activity behavior within the framework of physical literacy	M.Ed. thesis	English	Cross sectional study	Young adults	Canada	University students from a range of programs were recruited through the University’s Research Participant Pool, invitational e-mails, social media and posters around the campus.	University	Students	Motivation, confidence, physical competence, knowledge and understanding to value and take responsibility for engagement in physical activities for life	IPLA (2016), Whitehead (2016)	1. Motor skills proficiency 2. Physical activity behaviour 3. Perceived physical competence	Combined	Practical task, questionnaire	Motor skill protocol, International Physical Activity Questionnaire - Short Form, The Physical Self-Perception Profile	Provided additional evidence on the importance of measuring motor skills construct in young adulthood examining how motor skill abilities adapt over time. Provided preliminary support for the addition of physical self-perception as an independent domain.	Not all domains of physical literacy were examined. The use of a self-report measure could impact the data as individuals may have over-reported their physical activity output.	62 (F = 77%), mean age 20,1	PSPP Cronbach’s α 0.804-0.912	-	Gym, radar gun, ball for throwing, ball for kicking, distance measurer	30 minutes	Practical task, on-site questionnaire (37 items)
2	Buckler, Elizabeth Jean; Puterman, Eli; Faulkner, Guy E.	2020	Early childhood education and care: Do we need to develop the physical literacy of educators?	Journal article	English	Cross-sectional study	Adults	Canada	Assess the PL of early childhood educators and to determine which components of PL are associated with their behaviours and intentions to provide PL opportunities to the children for whom they care. Employed educators were recruited from licensed early childhood education centres.	Early childhood education centres	Early childhood educators	The motivation, confidence, physical competence, knowledge, and understanding needed to value and take responsibility for engagement in lifelong physical activity	Whitehead (2010, 2013)	1. Understanding 2. Motivation and confidence 3. Physical competence	Combined	Practical task, questionnaire, direct measure	Outcome Expectations for Exercise Scale, The Behavioural Regulations in Exercise Questionnaire 3, Self-Efficacy for Exercise Questionnaire, Test of Gross Motor Development 2, Step counts measure	-	Possible self-report bias. No measure of the knowledge component of PL was used. The locomotor and object control subscales had low internal consistency, which could indicate they are not sufficiently reliable and/or valid for assessing fundamental movement skills in adults.	94 (F = 95%), mean age 38,0	Not reported	Two research assistants trained in TGMD-2	Gym, pedometer	-	Practical task, on-site questionnaire (42 items), pedometer (one week)
3	Campelo, Alexandre Monte	2020	The Effects of Exergame Training on Community-Dwelling Seniors’ Physical Literacy: A Randomized Controlled Trial	PhD thesis	English	A single-blind, randomized controlled trial	Older adults	Canada	The effects of an exergame training program on PL in community-dwelling older adults. Participants were recruited from independent-living centres.	Independent-living centres	Community-dwelling adults	The development of motivation, confidence, physical competence, knowledge, and understanding to value and engage in a wide variety of physical activities and environments that benefit the person as a whole	Whitehead (2014)	1. Physical competence 2. Motivation 3. Confidence 3. Knowledge and understanding 4. Daily exertion behaviour	Combined	Practical task, questionnaire, direct measure	Timed up and go test, Motives for physical activity measure-revised, Exercise confidence survey, Assessment of Physical Activity Knowledge among US citizens, Total Physical Activity Tracking	-	-	40 (F = 63%), from 65 to 95 years of age	Not reported	Study coordinator, tester trained in Time up and go	Chair, stopwatch, wristband activity tracker	-	Practical test, on-site questionnaire (49 items), wearable device (24 hours a day during 9 weeks)
4	Chen, Chih-Chia; Holmes, Megan E.; Wood, Katie; Ryuh, Yonjoong; Kulinna, Pamela Hodges	2020	Are You Better Than a 12-Year-Old Student? A Pilot Study to Explore Physical Literacy in Preservice Physical Education Teachers	Journal article	English	Cross-sectional study	Young adults	USA	Preservice physical educators, including sophomores through seniors at a southeastern 4-year university	University	Students	Motivation, confidence, physical competence, knowledge, and understanding in the pursuit of a physical and meaningful lifestyle	Society of Health and Physical Educators (2014)	1. Physical fitness 2. Motor performance 3. Daily physical activity levels 4. Cognitive factors	Combined	Questionnaire, direct measure, practical task	Body mass index , waist circumference, Progressive Aerobic Cardiovascular Endurance Run, grip strength, sit-and-reach test, CAPL obstacle course, step counts, self-constructed knowledge questionnaire	Assesses a broad spectrum of abilities that contribute to physical literacy.	The concept of physical literacy was adopted from Tremblay and Lloyd (2010) and included partial measures from the CAPL. Thus, the current findings may not truly capture overall levels of physical literacy among participants. In addition, steps in this study may not differentiate levels of physical activity that are associated with physical fitness and motor performance.	37 (F = 19%), aged between 19 to 26	Not reported	Trained testing administrators	Scale, measuring tape, dynamometer, running track, equipment for obstacle course, accelerometers	-	Questionarie, measurements, practical task, wearable device (7 days)
5	Cheng, Chang Siang; Koh, Denise	2021	Perception of physical literacy among secondary school physical education teachers	Journal article	English	Cross-sectional study	Adults	Malaysia	PL in PE teachers from urban and rural primary schools.	Schools	PE teachers	The motivation, confidence, physical competence, understanding and knowledge to main physical activity at an individually appropriate level throughout life	Whitehead (2001)	1. Knowledge and understanding 2. Self- and self-confidence 3. Self-expression and communication with others	Pre-validated PL assessment	Questionnaire	PPLI	-	-	100 (F = 31%)	Not reported	None	None	-	Online questionnaire (9 items)
6	Choi, Siu Ming; Sum, Kim Wai Raymond; Leung, Fung Lin Elean; Wallhead, Tristan; Morgan, Kevin; Milton, Daniel; Ha, Sau Ching Amy; Sit, Hui Ping Cindy	2020	Effect of sport education on students’ perceived physical literacy, motivation, and physical activity levels in university required physical education: a cluster-randomized trial	Journal article	English	Cluster-randomized study	Young adults	China	Sport education classes impact on university student’s PL.	University	Students	Motivation, confidence, physical competence, knowledge and understanding to value and take responsibility for engagement in physical activities for life	Whitehead (2019)	1. Sense of self and self-confidence 2. Self-expression and communication with others 3. Knowledge and understanding	Pre-validated PL assessment	Questionnaire	PPLI	-	Absence of the physical domain in assessment may misalign with the philosophical underpinnings of the concept. This study adopted a quantitative approach to assessing PL, whereas a mixed-methods approach has been recommended as a pragmatic approach to measuring the holistic nature of PL.	372 (F = 70%), mean age 18,5	Not reported	-	None	-	On-site questionnaire (9 items)
7	Choi, Siu Ming; Sum, Raymond Kim Wai; Wallhead, Tristan; Ha, Amy Sau Ching; Sit, Cindy Hui-Ping; Shy, Deng-Yau; Wei, Feng-Min	2021	Preservice Physical Education Teachers' Perceived Physical Literacy and Teaching Efficacy	Journal article	English	Comparative cross-sectional study	Young adults	China, Taiwan	Undergraduate PE teacher education participants from three universities across Hong Kong and Taiwan.	University	Students	The motivation, confidence, physical competence, knowledge, and understanding to value and take responsibility for engagement in physical activities for life	IPLA (2017)	1. Sense of self and self-confidence 2. Self-expression and communication with others 3. Knowledge and understanding	Pre-validated PL assessment	Questionnaire	PPLI	-	The sole use of a self-report perceived PL survey limits understanding of the complexity of the concept. This inference may be further limited by the reductive composition of the PPLI that includes only three of the potential attributes of PL.	218 (F = 42%)	All attributes of the PPLI, apart from self-expression and communication with others (Cronbach’s α=0.66), had high reliabilities (Cronbach’s α = 0.74–0.93).	Experienced undergraduate student helpers	None	15 minutes	In-person questionnaire (9 items)
8	Elsborg, Peter; Heinze, Clara; Melby, Paulina S; Nielsen, Glen; Bentsen, Peter; Ryom, Knud	2021	Associations between previous sport and exercise experience and physical literacy elements among physically inactive Danes.	Journal article	English	Cross-sectional study	Adults	Denmark	The aim of this study was to measure elements of the affective and physical domain of PL in a large sample of Danish inactive adults and analyse how they are related to previous experiences with sport and exercise. The data collection was conducted by YouGov, which is a global public opinion and data company,	General public	Inactive adults	An individual’s prerequisites to participate in and adhere to physical activities throughout the life-course	Whitehead (2010)	1. Affective 2. Physical	Combined	Questionnaire	The Behavioural Regulations in Exercise Questionnaire 3, Exercise Self-Efficacy Scale, self-constructed physical domain questionnaire	-	The lack of a measure for the cognitive domain. The elements measured in this study does not cover all aspects of PL.	1033 (F = 61%), aged between 18 to 65	All scales measuring the four PL elements showed acceptable Cronbach’s α values (0.846–0.966).	None	None	-	Online questionnaire (49 items)
9	Ha, Amy Sau.; Chan, Wai; Ng, Johan Y. Y.	2020	Relation between perceived barrier profiles, physical literacy, motivation and physical activity behaviors among parents with a young child	Journal article	English	Cross-sectional study	Adults	China	Study based on data from a community intervention program to promote PA to primary students in school and family settings. Participants were parents who had at least 1 child of primary school age.	Community	Parents	The motivation, confidence, physical competence, knowledge and understanding to maintain physical activity throughout the life course	Whitehead (2010)	1. Knowledge and understanding 2. Self-expression and communication with others 3. Sense of self and self-confidence	Pre-validated PL assessment	Questionnaire	PPLI	-	-	424 (F = 81%), aged between 35–50 (81.1%)	Cronbach’s αs ≥ 0.85	None	None	-	Online questionnaire (9 items)
10	Holler, Peter; Jaunig, Johannes; Amort, Frank Michael; Tuttner, Silvia; Hofer-Fischanger, Kathrin; Wallner, Dietmar; Simi, Helmut; Müller, Alexander; Van Poppel, Mireille Nicoline Maria; Moser, Othmar	2019	Holistic physical exercise training improves physical literacy among physically inactive adults: A pilot intervention study.	Journal article	English	Non-randomised controlled trial	Adults	Austria	15-weeks holistic physical exercise training intervention in physically inactive adults. Participants were recruited by general practitioners, from advertising and from social media.	Community	Inactive adults	The motivation, confidence, physical competence, knowledge and understanding to value and take responsibility for maintaining purposeful physical pursuits and activities throughout the life course	Whitehead (2013)	1. PA behaviour 2. Attitude towards a physically active lifestyle 3. Exercise motivation 4. Exercise knowledge 5. Exercise self-confidence/self-efficacy	Combined, with composite score	Questionnaire	International Physical Activity Questionnaire - Short Form, Stanford Five City Study questionnaire, Sport Motivation Scale, Situational Motivation Scale, Behavioural Regulation in Exercise Questionnaire-2, Body Image Questionnaire, 4 subscales extracted from the research project “Risk Appraisal Consequences in Korea”, self-constructed exercise knowledge questionnaire.	-	The use of a composite score has the potential to misguide, when assessing the multidimensional nature of PL. All domains are equally weighted, whilst PA behaviour domain could be more important.	61 (F = 80%); mean age 44 (intervention group), 45 (control group)	Cronbach’s α (baseline/follow-up) were α = 0.81/0.80 for the domain attitude, α = 0.86/0.81 for the domain motivation and α = 0.91/0.95 for the domain exercise self-confidence/self-efficacy.	-	None	20m	On-site questionnaire (80 items)
11	Holler, Peter; Jaunig, Johannes; Moser, Othmar; Tuttner, Silvia; Simi, Helmut; Wallner, Dietmar; Amort, Frank Michael; van Poppel, Mireille	2021	Primary care and physical literacy: A non-randomized controlled pilot study to combat the high prevalence of physically inactive adults in Austria	Journal article	English	Non-randomized controlled parallel group study	Adults	Austria	IG participants were recruited through a community health center and additionally through six general practitioners. The recruitment of the CG and the corresponding measurements were conducted by the community health center. the project Primary Care	Community	Health center members	The motivation, confidence, physical competence, knowledge and understanding to value and take responsibility for engagement in physical activities for life	Whitehead (2010)	1. Motivation 2. Knowledge 3. Self-efficacy/confidence 4. Attitude/understanding 5. Physical activity behavior	Combined, with composite score	Questionnaire	International Physical Activity Questionnaire - Short Form, Stanford Five City Study questionnaire, Sport Motivation Scale, Situational Motivation Scale, Behavioural Regulation in Exercise Questionnaire-2, Self-efficacy psychometric scales, Self-constructed exercise knowledge questionnaire.	-	Additional work is required to confirm the structural validity of our measurement instrument and the composite scoring procedure.	CG 21 (F = 96%) mean age 50 IG 25 (F = 89%) mean age 53	Cronbach’s alpha values ranging from 0.80 to 0.95 in the former domains.	Supervisers	None	15 min	In-person questionnaire (55 items)
12	Huang, Yan; Sum, Raymond Kim Wai; Yang, Yi Jian; Yeung, Nelson C.Y.	2022	Physical Competence, Physical Well-Being, and Perceived Physical Literacy among Older Adults in Day Care Centers of Hong Kong	Journal article	English	Cross-sectional study	Older adults	China	Participants were recruited from day care centers across Hong Kong. Registered in one day care center for the elderly.	Day care centres	Day care center members	Motivation, confidence, physical competence, knowledge, and understanding to value and take responsibility for engaging in physical activities for life	Whitehead (2019)	1. Sense of self and self-confidence 2. Self-expression and communication with others 3. Knowledge and understanding	Pre-validated PL assessment	Questionnaire	PPLI	-	-	97 (F = 75%), mean age 69,4	Not reported	Helpers	None	-	In-person questionnaire (9 items)
13	Kwan, Matthew Y. W.; Graham, Jeffrey D.; Bedard, Chloe; Bremer, Emily; Healey, Cierra; Cairney, John	2019	Examining the Effectiveness of a Pilot Physical Literacy-Based Intervention Targeting First-Year University Students: The PLUS Program	Journal article	English	Quasi-experimental study	Young adults	Canada	First year university students.	University	Students	The motivation, confidence, physical competence, understanding, and knowledge to maintain PA at an individually appropriate level throughout life	Whitehead (2007)	1. Movement competence 2. Confidence 3. Motivation 4. Knowledge and understanding	Combined, with composite score	Questionnaire, practical task	PLAYfun tool, Self-constructed confidence questionnaire, Behavioural Regulation in Exercise Questionnaire-3	-	The measure we used to assess knowledge and under- standing was based on items from the BREQ-3, which was used to assess motivation. This poses an issue with colinearity, and future work that includes discrete measure of knowledge and understanding is needed	65 (F = 71%), mean age 17,85	Movement competence Cronbach’s αs ranging from 0.84 to 0.86, Confidence 0.73 to 0.90, Motivation 0.69 to 0.90, Knowledge and understanding, 0.71 to 0.81. Composite score 0.77 to 0.79	Trained assessors	Equipment for PLAYfun tool	-	On-site questionnaire (26 items), practical task
14	Liu, Chien-Yu; Lin, Linda Li-Chuan; Sheu, Jiunn-Jye; Sum, Raymond Kim-Wai	2022	Psychometric Validation of Senior Perceived Physical Literacy Instrument	Journal article	English	Instrument development	Older adults	Taiwan	341 older adults recruited from community centers in Southern Taiwan	Community	Community center members	The motivation, confidence, physical competence, knowledge and understanding to value and take responsibility for engagement in physical activities for life	IPLA (2017)	1. Attitude toward physical activity 2. Physical activity ability 3. Sociality around physical activity	Adaptation of pre-validated PL assessment	Questionnaire	SPPLI	-	-	341 (F = 78%), mean age 74	Cronbach’s α ranged from 0.80 to 0.90. Total scale Cronbach’s α 0.90.	Trained research stuff	None	-	Questionnaire (11 items)
15	Luo, Lin; Song, Naiqing; Huang, Jin; Zou, Xiaodong; Yuan, Junfeng; Li, Chenli; Yang, Jie; Zhou, Ling; Zhang, Liping; Luo, Shiyan; Gao, Xin	2022	Validity Evaluation of the College Student Physical Literacy Questionnaire	Journal article	English	Instrument development	Young adults	China	Students from a total of 15 colleges and universities	University	Students	The motivation, confidence, physical ability, knowledge and understanding to value and actively participate in physical activity	Whitehead (2010)	1. Physical and behavioral 2. Cognitive 3. Emotional	Original assessment	Questionnaire	College Student Physical Literacy Questionnaire	Large-scale physical literacy assessment	We have only two items in one dimension. Although their validity has been verified by other samples, we hope to expand the evaluation items of this dimension in future research.	1,173 (F = 55%) mean age 19.98 (M) 19.09 (F).	Cronbach α of the three sub-scales were 0.936, 0.900. Total scale 0.961. Concurrent validity p < 0.05.	None	None	10-15 min	Online questionnaire (38 items)
16	Ma, Rui-Si; Ng, Si-Ioi; Lee, Tan; Yang, Yi-Jian; Sum, Raymond Kim-Wai	2022	Validation of a Speech Database for Assessing College Students’ Physical Competence under the Concept of Physical Literacy	Journal article	English	Instrument development	Young adults	China	Participants were recruited online through the Chinese University of Hong Kong (CUHK) system, and all participants were university students.	University	Students	A concept that values physical activity for the individual’s health and active living style throughout the life course	Durden-Myers & Whitehead (2018), Whitehead (2019)	1. Physical competence	Original assessment	Objective measure	Speech signal processing	The automatic detection of the physical state and related parameters is feasible using an approach such as machine learning and deep learning. Moreover, automated measurement tools can speed up physical, and even physiological, assessments, thus saving time and improving the accuracy. In the long run, related research can provide smart solutions for the sports, as well as health, industries.	A limitation of this study is that it was based on the speech data of Cantonese pronunciation. Due to the differences in pronunciation between languages, even when translated into another language with the same meaning, it is difficult to gain a good comparability because of these differences. Therefore, similar studies in other languages cannot directly use the statistical model of the current s…	31 (F = 23%), mean age 18,97	N/A	Trained assistants to conduct the tests and operate the equipment	Recording equipment	-	Practical task
17	Ma, Rui-Si; Sum, Raymond Kim Wai; Hu, Ya-Na; Gao, Tian-Yu	2020	Assessing factor structure of the simplified Chinese version of perceived physical literacy instrument for undergraduates in Mainland China	Journal article	English	Instrument development	Young adults	China	Translation and cultural adaptation of the PPLI for Mandarin speakers. Participants were undergraduates majoring in different fields.	University	Students	The motivation, confidence, physical competence, knowledge, and understanding to value and take responsibility for engagement in physical activities for life	Whitehead (2013)	1. Motivation 2. Confidence and physical competence 3. Interaction with the environment	Adaptation of pre-validated PL assessment	Questionnaire	PPLI-SC	The current result of EFA showed three dimensions in PPLI which are exactly the first three attributes, namely, the kernel stage, of the Whitehead’s PL concept.	-	622 (F = 72%), mean age 19,4	Cronbach’s α ranged from 0.79 to 0.83. Goodness-of-fit: RMSEA 0.03, AGFI 0.96, Normed chi-square 1.32, NFI 0.97, CFI 0.99, TLI 0.99, PNFI 0.59.	Trained research assistant	None	10 minutes	On-site questionnaire (8 items)
18	Ma, Rui-Si; Sum, Raymond Kim Wai; Li, Ming Hui; Huang, Yan; Niu, Xue Liang	2020	Association between physical literacy and physical activity: A multilevel analysis study among chinese undergraduates	Journal article	English	Cross-sectional study	Young adults	China	Undergraduate students of Jinan University	University	Students	The motivation, confidence, physical competence, knowledge and understanding to value and take responsibility for engagement in physical activity for life	IPLA (2017)	1. Motivation, 2. Confidence and physical competence 3. Interaction with the environment	Pre-validated PL assessment	Questionnaire	PPLI-SC	-	Subject data	536 (F = 75%), mean age 19,40	Not reported	Research assistant	None	10m	In-person questionnaire (8 items)
19	Ma, Ruisi; Liu, Ting; Sum, Raymond Kim Wai; Gao, Tianyu; Li, Minghui; Choi, Siu Ming; Huang, Yan; Xiang, Wenyi	2021	Relationship Among Physical Literacy, Mental Health, and Resilience in College Students.	Journal article	English	Cross-sectional study	Young adults	China	Undergraduate students of Jinan University, China.	University	Students	The motivation, confidence, physical competence, knowledge, and understanding to value and take responsibility for engagement in physical activities for life	Whitehead (2010), IPLA (2021)	1. Motivation 2. Confidence and physical competence 3. Interaction with the environment	Pre-validated PL assessment	Questionnaire	PPLI-SC	-	The data in this article were self-reported.	5,265 (F = 53%), mean age 18,98	Cronbach’s α 0.91.	None	None	-	Online questionnaire (8 items)
20	Munusturlar, Süleyman; Yildizer, Günay	2020	Beden Eğitimi Öğretmenleri için Algılanan Beden Okuryazarlığı Ölçeği’nin Faktör Yapısının Türkiye Örneklemine Yönelik Sınanması / Assessing Factor Structure of Perceived Physical Literacy Scale for Physical Education Teachers for Turkish Sample	Journal article	Turkish	Instrument development	Adults	Turkey	PE teachers secondary and high school from diferent regions of turkey	Schools	PE teachers	bireyler tarafından, yaşam tarzının ayrılmaz bir unsuru olarak edinilen ve motivasyon, öz-güven, bedensel yeterlik, bilgi ve anlayışı kapsayan, amacı olan bedensel hedefler yaratan bir eğilim	Whitehead (2010)	1. Knowledge and understanding 2. Self-perception and self-confidence 3. Self-expression and Communication	Pre-validated PL assessment	Questionnaire	PPLI (turkish)	-	-	238 (F = 50%)	Cronbach's α 0.81. Goodness-of-fot: Normed Chi-squared 1.94, RMSEA 0.046, SRMR 0.084. RMR 0.27, NFI 0.92, NNFI 0.93, CFI 0.94, GFI 0.96, AGFI 0.97,	None	None	-	Online and in-person questionnaire (9 items)
21	Ng, Si-Ioi; Ma, Rui Si; Lee, Tan; Sum, Raymond Kim Wai	2022	Acoustical analysis of speech under physical stress in relation to physical activities and physical literacy	Conference Paper	English	Cross-sectional study	Young adults	China	The development of a Cantonese speech database that contains audio recordings of speech before and after physical exercises of different intensity levels. Participants were university students majored in sports science.	University	Students	The value and responsibility, confidence, motivation and skills to participate in physical activity throughout the lifetime	Whitehead (2010)	1. Knowledge and understanding 2. Self-expression and communication with others 3. Sense of self and self-confidence	Pre-validated PL assessment	Questionnaire	PPLI	-	-	30 (F = 23%), aged between 18 to 21	Not reported	-	None	-	On-site questionnaire (9 items)
22	Simonton, Kelly L; Washburn, Nicholas; Fullerton, Sean; Garn, Alex C; Simonton, Kelly	2022	Physical education content alignment with physical literacy outcomes into early adulthood	Journal article	English	Cross-sectional study	Young adults	USA	Primarily freshman and sophomore university students	University	Students	The ability to move with competence and confidence in a wide variety of physical activities in multiple environments that benefit the health development of the whole person	Mandigo (2012)	1. Moderate to vigorous physical activity 2. Physical activity attitudes 3. Physical self-concept	Combined	Questionnaire	Global Physical Activity Questionnaire, Physical activity attitudes scale, Physical Self-Concept Description Questionnaire Short-Form	-	-	370 (F = 66%) mean age 19,76	Not reported	-	-	-	Online questionnaire (33 items)
23	Souza, Maria Fernanda Santos; Jerónimo, Flávio; Franco, Sofia; Carraça, Eliana Cristina Veiga; Silva, Marlene Nunes	2022	Dimensões da Literacia Física em Estudantes Universitários e sua Relação com a Atividade Física Presente e Passada: Estudo Exploratório, Observacional / Physical Literacy Dimensions in University Students and their Relations with Present and Past Physical Activity: An Exploratory, Observational Study	Journal article	Portuguese	Cross-sectional study	Young adults	Portugal	University students	University	Students	motivação, a confiança, a competência física, o conhecimento e a compreensão da forma de manter a AF ao longo de toda a vida	Whitehead (2010)	1. Motivation 2. Confidence and motor competence 3. Knowledge 4. Body image 5. Opportunities	Combined, with composite score	Questionnaire	Behavioural Regulation in Exercise Questionnaire 3-PT, Physical Self Perception Profile, Psychological need satisfaction in exercise scale, Psychological Need Thwarting Scale, Self-constructed knowledge scale, Body Appreciation Scale-2, one item from Eurobarometer questionnaire	Composite score	Confirmatory study is needed	326 (F = 43,3%) mean age 21,80	Cronbach’s α for automotivation 0.75, confidence and motor competency 0.83, knowledge 0.81. Total scale 0.72	None	None	-	Online questionnaire
24	Stroffolino, John Edward	2021	Developing physical literacy through online physical education in community college	PhD dissertation	English	Cohort study	Young adults	USA	The purpose of this study was to evaluate an online PED course designed to promote physical literacy among community college students. Participants were students taking an online Lifetime Fitness and Wellness course at a community college.	University	Students	Daily behavior, knowledge, self-efficacy, and motivation to be physically active throughout the lifetime	Whitehead (2010)	1. Physical activity knowledge 2. Motivation 3. Self-efficacy 4. Physical activity behaviors	Combined	Questionnaire, direct measure	Self-constructed knowledge questionnaire, Behavioural Regulation in Exercise Questionnaire 3, Task and Scheduling Self-efficacy questionnaire, International Physical Activity Questionnaire - Short Form, Moderate to vigorous physical activity measure, Physical activity state of change assessment	Assessments of each of the four elements of physical literacy.	-	20 (F = 55%), mean age 23,15	Cronbach’s α for Self-Efficacy 0.84-0.95, Motivation 0.73-0.96	-	Fitness tracker	-	Online questionnaire (57 items), wearable device (12-14 weeks)
25	Sum, Raymond Kim Wai; Ha, Amy Sau Ching; Cheng, Chih Fu; Chung, Pak Kwong; Yiu, Kenny Tat Choi; Kuo, Che Chun; Yu, Chung Kai; Wang, Fong Jia	2016	Construction and validation of a perceived physical literacy instrument for physical education teachers	Journal article	English	Instrument development	Adults	China	Development of the instrument to analise PL in PE teachers. Participants were recruited from the annual continuous professional development conference in Hong Kong.	Continuous professional development conference	PE teachers	A disposition acquired by individuals encompassing the motivation, confidence, physical competence, knowledge, and understanding that establishes purposeful physical pursuits as an integral element of their lifestyle	Morrison (???), Whitehead (2013)	1. Self and self-confidence 2. Self-expression and communication with others 3. Knowledge and understanding	Original assessment	Questionnaire	PPLI	The original item pool was constructed from a comprehensive literature review on the concept of physical literacy between 1994 and 2015, followed by three focus group interviews. Three measurement scales are in accordance the PL attributes presently dominant and persistent in international literature.	Possible self-report bias.	337 (F = 51%), adults	Full scale Cronbach’s α 0.82. Goodness of fit: Chi-square (p>.05), CFI = .95, RMSEA = .038.	Trained research staff for distributing and collecting the questionnaire	None	8-10 minutes	On-site questionnaire (9 items)
26	Sum, Raymond Kim Wai; Morgan, Kevin; Ma, Margo Man Sum; Choi, Siu Ming	2020	The influence of a customized continuing professional development programme on physical education teachers’ perceived physical literacy and efficacy beliefs	Journal article	English	Qualitative study	Adults	China	Primary and secondary school teachers. PE-CPD (customized continuing professional development (PE-CPD) programme	Continuing professional development program	PE teachers	Motivation, confidence, physical competence, knowledge, and understanding to maintain physical activity throughout the life-course	Whitehead (2010)	1. Confidence 2. Physical competence 3. Sense of self 4. Knowledge	Original assessment	Interview	Focus group interview	-	-	9 (F = 10%) mean age 34,66	N/A	-	-	-	Focus group interview
27	Sum, Raymond Kim Wai; Wallhead, T; Ha, Amy Sau Ching; Sit, H.P.C.	2018	Effects of physical education continuing professional development on teachers' physical literacy and self-efficacy and students' learning outcomes	Journal article	English	Randomized controlled trial (program design)	Adults	China	Primary and econdary school PE teachers in Hong Kong	Schools	PE teachers	The motivation, confidence, physical competence, knowledge and understanding to maintain physical activity throughout the lifecourse	Whitehead (2010)	1. Knowledge and understanding 2. Sense of self and self-confidence 3. Self-expression and communication with others	Pre-validated PL assessment	Questionnaire	PPLI	-	-	-	N/A	-	-	-	Online questionnaire (9 items)
28	Vašíčková, Jana; Cuberek, Roman; Pernicová, Hana	2020	Reliabilita Dotazníku sebehodnocení pohybové gramotnosti u vysokoškolské populace / Reliability of Czech version of Questionnaire towards self-perception of physical literacy in undergraduate students.	Journal article	Czech	Instrument development	Young adults	Czech republic	Students of the master's study program Physical Education and Sport at the Faculty of Physical Culture of the Palacky University (FTK UP) in Olomouc	University	Students	Pohybová gramotnost (PG) je definovaná jako celo- životní kvalita člověka, přičemž vycházíme z toho, že jedinec je sám o sobě motivován k provozování pohybových aktivit (PA), má k tomu určitou úroveň pohybových schopností a dovedností a je tedy díky realizaci PA přiměřeně tělesně zdatný	Whitehead (2010)	1. Confidence 2. Self-efficacy 3. Relative ranking of literacies 4. Physical competence	Adaptation of pre-validated PL assessment	Questionnaire	Dotazník sebehodnocení PG (DSPG)	Simple to use	Determining one's own opinion on PG and evaluating oneself in the area of ​​various environments suitable for physical activities is only one part of the overall concept of PG. If we wanted to find out more attributes, we would have to use more different tools and then the resulting verbal assessment would tell more truthfully about the PG level of the individual.	49 (F = 43%), mean age 23,18	Cronbach's α 0.72. Test-retest reliability 0.85	-	-	-	Questionnaire (22 items)
29	Wang, Fong Jia; Cheng, Chih Fu; Chen, Mei Yen; Sum, Raymond Kim Wai	2020	Temporal precedence of physical literacy and basic psychological needs satisfaction: A cross-lagged longitudinal analysis of university students	Journal article	English	Two-wave longitudinal design	Young adults	Taiwan	University students	University	Students	A disposition including the motivation, confidence, physical competence, knowledge and understanding to maintain physical activity throughout the course of one’s life	Whitehead (2010)	1. Knowledge and understanding 2. Sense of self and self-confidence, 3. Self-expression and communication with others	Pre-validated PL assessment	Questionnaire	PPLI	-	Self-report measure on a individual’s perception of PL. It has no measurement of movement competence, which is a fundamental aspect of PL.	549 (F = 57%) mean age 18,51	Cronbach's α 0.89.	-	None	10-15 minutes	In-person questionnaire (9 items)
30	Yildizer, Günay; Munusturlar, Suleyman	2021	Differences in perceived physical literacy between teachers delivering physical education in schools: classroom teachers vs physical education teachers	Journal article	English	Causal-comparative study	Adults	Turkey	PE teachers working in middle and high schools and classroom teachers working in primary schools across Turkey.	Schools	PE teacher and classroom teachers	The motivation, confidence, physical competence, knowledge and understanding to maintain physical activity throughout the life course	Whitehead (2010)	1. Knowledge and understanding, 2. Sense of self and self-confidence 3. Communication	Adaptation of pre-validated PL assessment	Questionnaire	PPLI (turkish)	-	-	285 (F = 60%), adults	Full scale Cronbach's α 0.88. Knowledge and understanding 0.71, the sense of self and self-confidence 0.79, communication 0.87.	-	None	-	In-person and online questionnaire (9 items)
31	Zhang, Cheng; Liu, Yong; Xu, Shuang; Sum, Raymond Kim-Wai; Ma, Ruisi; Zhong, Pu; Liu, Shixiang; Li, Minghui	2022	Exploring the Level of Physical Fitness on Physical Activity and Physical Literacy Among Chinese University Students: A Cross-Sectional Study	Journal article	English	Cross-sectional study	Young adults	China	University and college students.	University	Students	The motivation, confidence, physical competence, knowledge and understanding needed to value and take responsibility for engagement in physical activities for life	Burgi (2011)	1. Confidence and physical competence 2. Motivation 3. Interaction with the environment	Pre-validated PL assessment	Questionnaire	PPLI-SC	-	-	798 (F = 51%), mean age 19,2	Not reported	Two trained research assistants	None	-	In-person questionnaire (8 items)
