# Supplementary material for: Physical literacy assessment in adults: A systematic review
Source: PLoS One. 2023 Jul 14;18(7):e0288541. doi: 10.1371/journal.pone.0288541 (PMC10348568; doi:10.1371/journal.pone.0288541)
Supplement: S3 File — (CSV) [file pone.0288541.s003.csv]

	Title	Selection bias	Study design	Data collection methods	Global rating
1	Acoustical Analysis of Speech Under Physical Stress in Relation to Physical Activities and Physical Literacy (Ng, 2022)	Weak	Weak	Moderate	Weak
2	Are You Better Than a 12-Year-Old Student? A Pilot Study to Explore Physical Literacy in Preservice Physical Education Teachers (Chen, 2020)	Moderate	Weak	Weak	Weak
3	Assessing Factor Structure of Perceived Physical Literacy Scale for Physical Education Teachers for Turkish Sample (Munusturlar, 2020)	Moderate	Weak	Strong	Moderate
4	Assessing factor structure of the simplified Chinese version of Perceived Physical Literacy Instrument for undergraduates in Mainland China (Ma, 2020)	Moderate	Weak	Strong	Moderate
5	Association between physical literacy and physical activity: A multilevel analysis study among chinese undergraduates (Ma, 2020)	Moderate	Weak	Moderate	Moderate
6	Associations between previous sport and exercise experience and physical literacy elements among physically inactive Danes (Elsborg, 2021)	Strong	Weak	Moderate	Moderate
7	Construction and validation of a perceived physical literacy instrument for physical education teachers (Sum, 2016)	Moderate	Weak	Strong	Moderate
8	Developing physical literacy through online physical education in community college (Stroffolino, 2021)	Weak	Moderate	Moderate	Moderate
9	Differences in perceived physical literacy between teachers delivering physical education in schools: classroom teachers vs physical education teachers (Yildizer, 2021)	Moderate	Weak	Strong	Moderate
10	Early childhood education and care: Do we need to develop the physical literacy of educators? (Buckler, 2020)	Moderate	Weak	Moderate	Moderate
11	Effect of sport education on students’ perceived physical literacy, motivation, and physical activity levels in university required physical education: a cluster-randomized trial (Choi, 2020)	Strong	Strong	Moderate	Strong
12	Effects of physical education continuing professional development on teachers' physical literacy and self-efficacy and students' learning outcomes (Sum, 2018)	Moderate	Strong	Strong	Strong
13	Examining the Effectiveness of a Pilot Physical Literacy-Based Intervention Targeting First-Year University Students: The PLUS Program (Kwan, 2019)	Moderate	Moderate	Moderate	Moderate
14	Examining the relationships among university students' physical self-perceptions, motor skill proficiency, and physical activity behavior within the framework of physical literacy (Arnett, 2017)	Moderate	Weak	Moderate	Moderate
15	Exploring the Level of Physical Fitness on Physical Activity and Physical Literacy Among Chinese University Students: A Cross-Sectional Study (Zhang, 2022)	Moderate	Weak	Moderate	Moderate
16	Holistic physical exercise training improves physical literacy among physically inactive adults: A pilot intervention study (Holler, 2019)	Moderate	Strong	Moderate	Strong
17	Perception of physical literacy among secondary school physical education teachers (Cheng, 2021)	Weak	Weak	Moderate	Weak
18	Physical Competence, Physical Well-Being, and Perceived Physical Literacy among Older Adults in Day Care Centers of Hong Kong (Huang, 2022)	Moderate	Weak	Moderate	Moderate
19	Physical education content alignment with physical literacy outcomes into early adulthood (Simonton, 2022)	Moderate	Weak	Weak	Weak
20	Physical Literacy Dimensions in University Students and their Relations with Present and Past Physical Activity: An Exploratory, Observational Study (Souza, 2022)	Moderate	Weak	Weak	Weak
21	Preservice Physical Education Teachers' Perceived Physical Literacy and Teaching Efficacy (Choi, 2021)	Moderate	Weak	Strong	Moderate
22	Primary care and physical literacy: A non-randomized controlled pilot study to combat the high prevalence of physically inactive adults in Austria (Holler, 2021)	Moderate	Strong	Moderate	Moderate
23	Psychometric Validation of Senior Perceived Physical Literacy Instrument (Liu, 2022)	Moderate	Weak	Strong	Moderate
24	Relation between perceived barrier profiles, physical literacy, motivation and physical activity behaviors among parents with a young child (Ha, 2020)	Weak	Weak	Strong	Weak
25	Relationship Among Physical Literacy, Mental Health, and Resilience in College Students (Ma, 2021)	Strong	Weak	Strong	Moderate
26	Reliability of Czech version of Questionnaire towards self-perception of physical literacy in undergraduate students (Vašíčková, 2020)	Weak	Weak	Strong	Weak
27	Temporal precedence of physical literacy and basic psychological needs satisfaction: A cross-lagged longitudinal analysis of university students (Wang, 2020)	Moderate	Moderate	Strong	Moderate
28	The Effects of Exergame Training on Community-Dwelling Seniors’ Physical Literacy: A Randomized Controlled Trial (Campelo, 2020)	Strong	Strong	Weak	Moderate
29	The influence of a customized continuing professional development programme on physical education teachers’ perceived physical literacy and efficacy beliefs (Sum, 2020)	Moderate	Moderate	Weak	Moderate
30	Validation of a Speech Database for Assessing College Students’ Physical Competence under the Concept of Physical Literacy (Ma, 2022)	Weak	Weak	Moderate	Weak
31	Validity Evaluation of the College Student Physical Literacy Questionnaire (Lou, 2022)	Strong	Weak	Strong	Moderate
